# Supplementary material for: State-Based Delay Representation and Its Transfer from a Game of Pong to Reaching and Tracking
Source: eNeuro. 2017 Dec 26;4(6):ENEURO.0179-17.2017. doi: 10.1523/ENEURO.0179-17.2017 (PMC5788056; doi:10.1523/ENEURO.0179-17.2017)
Supplement: Extended Data– Simulation Codes — Simulations of movements according to different delay representation models. Download Extended Data 1, ZIP file. [file sup_enu-eN-NWR-0179-17-s01.zip]

Archive with 12 entries (12 files):
- SimulationCodes/EllipseDirectFit.m
- SimulationCodes/EllipseGeometry.m
- SimulationCodes/Experiment1_Reaching.m
- SimulationCodes/Experiment3_Tracking.m
- SimulationCodes/Experiment4_Pong.m
- SimulationCodes/Experiment4_Tracking.m
- SimulationCodes/ExtractEllipseFun.m
- SimulationCodes/meanPongAmpLateAdapt.mat
- SimulationCodes/ReachingSimulation_Gain.mat
- SimulationCodes/ReachingSimulation_Mech.mat
- SimulationCodes/ReachingSimulation_Shift.mat
- SimulationCodes/ReachingSimulation_Time.mat
