# Supplementary material for: State-Based Delay Representation and Its Transfer from a Game of Pong to Reaching and Tracking
Source: eNeuro. 2017 Dec 26;4(6):ENEURO.0179-17.2017. doi: 10.1523/ENEURO.0179-17.2017 (PMC5788056; doi:10.1523/ENEURO.0179-17.2017)
Supplement: Extended Data– Simulation Codes — Simulations of movements according to different delay representation models. Download Extended Data 1, ZIP file. [file sup_enu-eN-NWR-0179-17-s01.zip › SimulationCodes/ExtractEllipseFun.m]

function eqt = ExtractEllipseFun(A)

%Convert the A to str
a = num2str(A(1)); 
b = num2str(A(2)); 
c = num2str(A(3)); 
d = num2str(A(4)); 
e = num2str(A(5)); 
f = num2str(A(6));

eqt= ['(',a, ')*x^2 + (',b,')*x*y + (',c,')*y^2 + (',d,')*x+ (',e,')*y + (',f,')'];

end % ExtractEllipseFun
